# Supplementary material for: Nontuberculous mycobacteria skin infections associated with tattoos
Source: Front Public Health. 2026 Jul 8;14:1854792. doi: 10.3389/fpubh.2026.1854792 (PMC13388303; doi:10.3389/fpubh.2026.1854792)
Supplement: SUPPLEMENTARY table S1 — Published case reports of tattoo-related nontuberculous mycobacteria (NTM) infections. [file Table_1.XLSX]

## Sheet: Sheet1
#	REF	Year	Author	Outbreak	# of infected individual	Identified NTM	Clinical symptoms	Histologic analysis	Time of onset	Time to diagnosis	Delayed diagnosis	Referred to second clinic	AFB stain	Culture	Molecular testing	Identification by HPLC or Mass Spec	Color of tattoo	Time to recovery by treatment	Antimicrobial treatment	Recovery without any intervention or antibiotic	Steroid treatment	Antimicrobial didn't work	Surgical therapy	Age	Gender(F/M)	Source of infection	Infection source category	Ink recalled if 3	Type of ink	Professional	Immunocompromised	Country
1	179	2003	Wolf		1	Mycobacterium sp.	Lesion, erythematous nodules	Histiocytic granulomas with giant cells and lymphocytic infiltrate	NA	3 mo	Yes	NA	+	-	+	NA	Blue/Green/Yellow	NA	NA	NA	NA	NA	No	27	1/0	NA	4		Tattoo	NA	No	Israel
2	308	2003	Sungkanuparph		1	M. chelonae	Nodule	NA	NA	NA	No	NA	+	+	NA	NA	NA	NA	Cotrimoxazole	NA	NA	NA	Yes	18	1/0	NA	4		Tattoo	NA	NA	Thailand
3	320	2005	De Quatrebarbes	Yes	20	M. chelonae	Erythromatous, inflammatory papulo-pustules, lesions	Gigantocellular granuloma	7-10 d	1-2 mo	Yes	NA	+	+	+	NA	Gray	2 mo	Clarithromycin/Tobramycin	No	Topical corticosteroids	NA	No	23-49	0/1	Contaminated ink (a bottle of gray ink)	2		Tattoo	NA	NA	France
4	79	2005	Kluger	Yes	8	Mycobacterium sp.	Erythromatous papules, pustules, ulcerated nodules	Granulomatous reaction	2 wk	2-5 mo	Yes	Yes	+	-	NA	NA	Black	1-2 mo	Minocyclin/Clarithromycin/Bacitracin/Neomycin	No	NA	Fusidic acid	No	24	2/6	Contaminated ink (tap water)	2		Tattoo	Yes	NA	France
5	203	2007	Mora		1	Mycobacterium sp.	NA	NA	NA	NA	NA	NA	NA	NA	NA	NA	NA	NA	NA	NA	NA	NA	NA	ND	ND	NA	4		Tattoo	NA	NA	Equador
6	167	2007	Goldman	Yes	48	M. chelonae	Lesions, pustules	Granulomas	3-35 d	2 mo	NA	NA	NA	+	NA	NA	Black	NA	Clarithromycin/Tobramycin	Yes (6 patients)	NA	NA	NA	ND	ND	Contaminated ink (tap water)	2		Tattoo	Yes	NA	France
7	163	2007-2008	Drage	Yes	6	M. chelonae	Granulomatous papules, pustules, skin lesions	Granulomas, lymphohistiocytic infiltrate, inflammation	1-2 wk	4 mo	Yes	Yes	-	+	NA	NA	Gray	6 mo	Clarithromycin/Minocyclin/Azithromycin	No	Topical corticosteroids	Cephalexin	No	20-49	1/5	Contaminated ink (tap water)	2		Tattoo	Yes	No	USA
8	318	2008	Lollis	Yes	11	M. abscessus/M. chelonae	Erythematous, papules	Inflammatory infiltrate composed of lymphocytes, histiocytes, neutrophils	4-14 d	NA	Yes	Yes	-	+	NA	NA	Gray	NA	Doxycycline	NA	Steroid cream	Bacitracin/Clarithromycin/Bactrim/Minocycline	NA	23-43	ND	Tattoo ink (Dragon'g Blood Gray)	3	No	Tattoo	Yes	No	USA
9	174	2008-2012	Scott-Lang	Yes	2	M. chelonae	Erythema, postulation	Suppurative granulomatous dermatitis, panniculitis	NA	NA	NA	NA	NA	+	NA	NA	Black	NA	Clarithromycin	NA	NA	NA	No	28-42	ND	Contaminated ink (tap water)	2		Tattoo	Yes	No	UK
10	174	2008-2012	Scott-Lang		1	M. chelonae	Erythema, postulation	Suppurative granulomatous dermatitis, panniculitis	NA	NA	NA	NA	NA	+	NA	NA	Gray	NA	NA	NA	NA	NA	NA	ND	ND	NA	4		Tattoo	No	No	UK
11	174	2008-2012	Scott-Lang		2	M. chelonae	Erythema, postulation	Suppurative granulomatous dermatitis, panniculitis	NA	NA	NA	NA	NA	-	NA	NA	Gray	NA	NA	NA	NA	NA	NA	ND	ND	NA	4		Tattoo	Yes	No	UK
12	174	2008-2012	Scott-Lang		1	M. chelonae	NA	NA	NA	NA	NA	NA	NA	NA	NA	NA	Gray	NA	NA	NA	NA	NA	NA	ND	ND	NA	4		Tattoo	Yes	No	UK
13	338	2008-2016	Kluger	Yes	6	Mycobacterium sp.	Papules	Granulomas	2 mo	NA	NA	NA	NA	NA	NA	NA	Gray	NA	Cyclins	NA	NA	NA	NA	33	0/1	NA	4		Tattoo	NA	No	Finland
14	84	2009	Preda	Yes	4	M. chelonae	Erythema, edema, nodules	Inflammatory infiltrate , granulomas	3 wk	2 mo	Yes	Yes	NA	+	NA	+	Black	>4 mo	Clarithromycin/Moxifloxacin	No	Hydrocortisone	Doxycycline/Cephalexin	No	32	0/1	Contaminated ink (mixed with industrial bolts)	2		Tattoo	Yes	No	Australia
15	166, 452	2009	Giulieri	Yes	12	M. haemophilum	Inflammatory lesion, suppurative lymphadenitis, red papules, pustules, erythematous plaque, abscess, fistulae	NA	3 wk	1-3 mo	Yes	Yes	+	+	+	NA	NA	7-9 mo	Clarithromycin/Moxifloxacin/Rifampin	No	NA	NA	Yes	56	1/0	Contaminated ink (company makeup ink)	3	No	PMU	Yes	No	Switzerland
16	30	2009	Kay	Yes	2	M. haemophilum	Erythematous nodules, pastulo-nodules	NA	3 d	2 mo	Yes	Yes	-	+	+	NA	Black	6 mo	Clarithromycin/Ciprofloxacin/Rifampin	No	NA	Ceftriaxone/Trimethoprim/Sulfamethoxazole/Clindamycin/Cephalexin	No	44/35	0/1	Contaminated ink (tap water)	2		Tattoo	Yes	No	USA
17	156	2010	Bechara		1	M. abscessus	Erythematous papules, Papulopustules, erythematous plaques	Inflammatory infiltrate, granulomas	10 d	4 mo	Yes	NA	-	+	+	NA	Gray	4 mo	Clarithromycin/Minocyclin	No	NA	Pristinamycin	No	51	0/1	Contaminated ink (tap water)	2		Tattoo	Yes	No	France
18	42	2010	Ricciardo	Yes	2	M. abscessus	Papular eruption, erythematous non-pruritic papules	Infiltrate of lymphocytes, histiocytes, foreign-body giant cells, granulomas	1 wk	NA	Yes	Yes	-	+	+	NA	Gray	5 mo	Clarithromycin/Minocyclin	No	Mometasone furoate/Betamethasone diproprionate	Chloramphenicol/Sulfadiazine/Dicloxicillin/Cephalexin/Doxycycline	No	23	0/1	Contaminated ink (tap water)	2		Tattoo	Yes	No	Australia
19	85	2010-2011	Schlesinger	Yes	8	M. fortuitum*	Papules, plaques	Granulomatous suppurative dermatitis	3 d	>6 wk	Yes	Yes	+	+	NA	NA	Black/Gray	4-6 mo	Ciprofloxacin/Doxycycline/Linezolid	NA	Topical sterioids/Clobetasol	NA	NA	41	1/7	Tattooing/contaminated ink	1/2		Tattoo	Yes	No	USA
20	171	2010	Rodríguez-Blanco	Yes	7	M. chelonae	Lesions, papules, superficial hyperkeratosis	lymphohistiocytic inflammatory infiltrate, granulomas, giant cells, necrosis, Suppration	3-30 d	NA	Yes	NA	-	+	+	NA	Gray	3-5 mo	Clarithromycin	No	Clobetasol	NA	No	18-23	2/3	Tattooing/contaminated ink (water)	1/2		Tattoo	Yes	No	Spain
21	169	2011	Kappel		1	M. chelonae	Erythematous plaques, pastules	Granulomatous infiltrate, histiocytic inflammation, lymphocytes, neutrophils, giant cells	6 wk	2 wk	Yes	NA	NA	+	NA	NA	Gray	6 mo	Clarithromycin/Levofloxacin	No	NA	Doxycycline	No	41	0/1	NA	4		Tattoo	NA	No	USA
22	180	2011	Wollina		1	M. haemophilum	Cutaneous nodules, cysts	Histiocytic inflammation, eosinophils, giant cells, non-granulomtous	2 mo	NA	Yes	Yes	-	NA	+	NA	NA	6 mo	Doxycycline/Clarithromycin/Ciprofloxacin/Rifampicin	No	NA	Ciprofloxacin/Roxithromycine	Yes	47	1/0	Contaminated ink	2		PMU	NA	No	Germany
23	26	2011	Hamsch	Yes	7	Mycobacterium sp.	Granulomatous and prulent skin reaction	Tuberculoid granuolomata, central necrosis, lymph node extirpation	1-2 wk	NA	No	NA	+	-	+	NA	Dark brown	3-6 mo	Clarithromycin/Rifampin	Yes (1 patient)	NA	NA	No	ND	1/0	Contaminated ink (a Chinese company)	3	No	PMU	Yes	No	Germany
24	35	2011	Mitchell		1	M. immunogenum	Lesions, erythematous papules, nodules	Abscess	3 mo	NA	Yes	Yes	+	+	+	NA	NA	9-12 mo	Clarithromycin	No	Topical clobetasol	Cephalexin	No	18	1/0	NA	4		Tattoo	NA	No	USA
25	65	2011	Binic	Yes	2	M. chelonae	Pruritic, lichenoid papules and plaques with scales	Lymphohistiocytic infliltrate, granulomas, lymphadenopathy, nodular lymphangitis	2-3 wk	NA	Yes	Yes	NA	+	NA	NA	Black	NA	Clarithromycin	NA	Corticosteroids	Cephalexin	NA	26/35	0/1	Contaminated ink (tap water)	2		Tattoo	Yes	No	Australia
26	75	2011	Kennedy	Yes	19	M. chelonae	Erythematou rash	Lymphohistiocytic infliltrate, granulomas	3 wk	NA	Yes	Yes	+	+	+	NA	Gray	NA	Clarithromycin/Doxycycline/Azithromycin	NA	Glucocorticoids	NA	NA	35	16/13	Contaminated ink (premixed gray ink Company A)	3	Yes	Tattoo	Yes	NA	USA
27	232	2011	Peterson		1	Mycobacterium sp.*	Erythematous plaques	Granulomas, histiocytes, necrosis, lymphocytes	6 mo	5 mo	Yes	Yes	+	NA	NA	NA	Taupe	4 mo	Clarithromycin	No	Clocortolone	Cephalexin	No	56	1/0	Contaminated ink (tap water)	2		PMU	Yes	No	USA
28	164	2011-2012	Falsey	Yes	27	M. abscessus	Erythematous papules and pustules, Pain and pruritus	Granulomatous inflammation, histiocytes, necrosis, lymphocytes	1-3 wk	NA	Yes	NA	NA	+	NA	NA	Black	2 mo	Moxifloxacin/Clarithromycin/Ciprofloxacin/Linezolid/Tigecycline	No	Topical steroid	Mupirocin/Trimethoprim/Sulfamethoxazole	No	33.5	ND	Contaminated ink (brand A Black)	3	Yes	Tattoo	Yes	NA	USA
29	164	2011-2012	Falsey	Yes	4	M. chelonae	Erythematous papules and pustules, Pain and pruritus	Granulomatous inflammation, histiocytes, necrosis, lymphocytes	1-3 wk	NA	Yes	NA	NA	+	+	NA	Gray	4 mo	Moxifloxacin/Clarithromycin/Ciprofloxacin/Linezolid/Tigecycline	No	Topical steroid	Mupirocin/Trimethoprim/Sulfamethoxazole	No	33.5	ND	Contaminated ink (brand B Greywash)	3	NA	Tattoo	Yes	NA	USA
30	13	2012	Bedard (Iowa)	Yes	2	M. chelonae	NA	Papules	1 wk	NA	NA	NA	NA	+	NA	NA	Black	NA	NA	NA	NA	NA	NA	33.5	ND	Contaminated ink (company C)	3	NA	Tattoo	Yes	No	USA
31	13	2012	Bedard (Colorado)		1	M. chelonae	NA	Papules	1 wk	NA	NA	NA	NA	+	NA	NA	Black	NA	NA	NA	NA	NA	NA	33.5	ND	Contaminated ink (distilled water)	2		Tattoo	Yes	No	USA
32	161	2012	Curcó	Yes	2	M. chelonae	Erythematous plaques, Papulopustules	Granulomas dermatitis	5-15 d	3-5 mo	Yes	Yes	+	+	NA	NA	Gray	1-3 mo	Clarithromycin	No	Topical Corticosteroids	NA	No	25-33	1/1	Contaminated ink (pharmacy water added)	2		Tattoo	Yes	No	Spain
33	173	2012	Schwartzman		1	M. chelonae	Erythema, nodular rash	NA	NA	NA	Yes	Yes	NA	+	NA	NA	NA	9 mo	Clarithromycin/Levofloxacin	NA	NA	Cephalexin	NA	ND	ND	NA	4		Tattoo	NA	NA	USA
34	178	2012	Winthrop		1	M. chelonae	Papules	Inflammatory infiltrate	2 wk	7 wk	Yes	NA	NA	+	NA	NA	Black/Gray	3 mo	Linezolid/Azithromycin	No	Hydrocortisone/Betamethasone	NA	No	29	1/0	NA	4		Tattoo	NA	NA	USA
35	50	2012	Shinohara		1	M. chelonae	Erythematous papule, pustules	Nodular inflammatory infiltrate, comprised of lymphocytes, histiocytes, neutrophils	3 wk	2 wk	NA	NA	-	+	NA	NA	Gray	4 mo	Clarithromycin	No	NA	NA	No	35	1/0	Contaminated ink	2		Tattoo	Yes	No	USA
36	376	2012-2020	Daniau		3	M. chelonae	NA	NA	NA	NA	NA	NA	NA	NA	NA	NA	NA	NA	NA	NA	NA	NA	NA	59	0/3	NA	4		Tattoo	NA	NA	France
37	51	2013	Suvanasuthi		1	M. fortuitum	Cutaneous lesions, erythematous papules	Granulomatous infiltrate composed of epitheloid cells, lymphocytes, foreign body giant cells	3 d	6 wk	Yes	NA	+	+	NA	NA	Black	10 mo	Clarithromycin/Ciprofloxacin	No	Topical steroid	NA	No	25	0/1	NA	4		Tattoo	No	No	Thailand
38	175	2013	Sergeant	Yes	4	M. chelonae	Erythematous papules, pustules	Granulomatous inflammation, giant cells	2 wk	3 wk	Yes	NA	-	+	NA	NA	Gray	6 mo	Clarithromycin	NA	Corticosteroids	Fusidic acid/Flucloxacillin	NA	21-34	1/3	Contaminated ink (gray ink environmentally contaminated)	2		Tattoo	Yes	No	UK
39	39	2014	Philips		1	M. fortuitum	non-pruritic papules	Granulomatous inflammation	1-2 wk	NA	Yes	NA	+	+	NA	NA	Black	2 mo	Trimethoprim/Ciprofloxacin	No	No	Cephalexin	No	29	0/1	NA	4		Tatttoo	NA	NA	USA
40	176	2015	Sousa		1	M. abscessus	Lesion, erythematous papule-nodules	Granulomatous inflammatory infiltrate composed of lymphocytes, histiocytes, epithelioid cells, giant cells	15 mo	NA	Yes	NA	-	+	+	NA	Green	5 mo	Clarithromycin	No	Topical steroid	NA	No	42	1/0	NA	4		Tattoo	NA	NA	Brazil
41	21	2015	Frew		2	M. mucogenicum	Pruritic erythematosquamous papules, plaques	Suppurative granulomatous lymphohistiocytic infiltrate	2 wk	NA	NA	NA	-	+	NA	NA	Black	5 wk	Clarithromycin/Amikacin/Cefoxitin	No	No	NA	No	21-24	0/3	NA	4		Tattoo	NA	NA	Australia
42	21	2015	Frew		1	M. fortuitum	Pruritic erythematosquamous papules, plaques	Suppurative granulomatous lymphohistiocytic infiltrate	2 wk	NA	NA	NA	-	+	NA	NA	Black	1 mo	Clarithromycin/Amikacin/Cefoxitin	No	No	NA	No	21-24	0/3	NA	4		Tattoo	NA	NA	Australia
43	331	2015	Danford		1	M. chelonae	Erythematous papules, plaques plaques	Suppurative granulomatous dermatitis	6 wk	NA	NA	NA	+	+	NA	NA	NA	NA	NA	NA	NA	NA	NA	41	1/0	NA	4		Tattoo	NA	NA	USA
44	472	2015	Bhargava		1	M. chelonae	Swelling keloid	Granulomatous inflammation	2 wk	NA	Yes	NA	+	+	NA	NA	Red	4 mo	Clarithromycin/Doxycycline	No	Topical hydrocortisone	NA	No	37	1/0	NA	4		Tattoo	NA	NA	USA
45	74	2015	Griffin	Yes	38	M. abscessus	Papules, pustules	NA	1 wk	NA	Yes	NA	+	+	+	NA	Gray	3-5 mo	Clarithromycin/Minocyclin	No	Hydrocortisone?Triamcinolone/Clobetasol	NA	No	28	11/27	Contaminated ink (tap water)	3		Tattoo	Yes	NA	USA
46	344	2016	Brooks	Yes	6	M. chelonae or M. abscessus	Erythematous pruritic papules, pustules	Suppurative granulomatous dermatitis	1 wk	NA	Yes	Yes	-	+	NA	NA	Gray	>2 mo	Clarithromycin/Minocyclin	No	Topical triamcinolone	Trimethoprim/Prednisone	No	31	1/0	NA	4		Tattoo	Yes	NA	USA
47	113	2016-2021	Kluger		2	Mycobacterium sp.	NA	NA	NA	NA	NA	NA	NA	NA	NA	NA	NA	NA	Doxycycline	NA	NA	NA	NA	ND	ND	NA	4		Tattoo	NA	NA	Finland
48	83	2017	Painsi		1	M. chelonae	pruritic papules	Lymphohistiocyte infiltrate, granulomatous inflammation	1 mo	NA	NA	NA	-	+	+	NA	NA	5 mo	Clarithromycin	No	NA	NA	NA	46	1/0	NA	4		Tattoo	NA	NA	Germany
49	341	2017	Stewart		1	M. franklinii	Papules	Inflammatory infiltrate comprised of lymphocytes, histiocytes, plasma cells, neutrophils	1 mo	2 mo	Yes	Yes	+	+	+	NA	Gray	NA	Clarithromycin/Ciprofloxacin	NA	Hydrocortisone	NA	NA	36	0/1	Tattooing	1		Tattoo	No	NA	USA
50	342	2017	Wu	Yes	11	M. abscessus	Erythematous papules	Granulomatous inflammation with neutrophil infiltration, lymphohistiocytic infiltrate	2-8 wk	10 d	Yes	NA	+	+	NA	NA	Black/Green	6 wk	Clarithromycin	No	Corticosteroids	Clindamycin	NA	44/37	0/2	Tattooing	1		Tattoo	Yes	NA	Taiwan
51	362	2017-2021	Bent		1	Mycobacterium sp.	NA	NA	NA	NA	NA	NA	NA	NA	NA	NA	NA	NA	NA	NA	NA	NA	NA	ND	ND	Tattooing	1		Tattoo	NA	NA	Netherlands
52	189	2018	Pomerantz		1	M. haemophilum	Pruritic papulonodular, erythematous lesions	Necrotizing granulomas	1 wk	1 mo	Yes	Yes	+	+	+	NA	NA	2 mo	Clarithromycin/Ciprofloxacin/Rifampin	No	No	Clindamycin	No	69	1/0	NA	4		PMU	Yes	NA	Thailand
53	273	2018	Velez		1	M. massiliense	Erythematous papular rash, lesions	Suppurative granulomatous inflammation	2 wk	1 mo	Yes	NA	-	+	NA	NA	Grey	3 mo	Azithromycin	No	No	Min	No	37	0/1	Tattooing	1		Tattoo	NA	No	USA
54	38	2020	Park		1	M. mageritense	Erythematous papules, pustules, plaques	Suppurative granulomatous dermatitis	3 wk	1 mo	Yes	No	-	+	NA	+	Grey	3 mo	Minocyclin/Moxifloxacin	No	Hydrocortisone	NA	No	48	0/1	NA	4		Tattoo	Yes	No	USA
55	76	2020	Kerkemeyer		1	M. abscessus	Erythematous papules	Granulomatous inflammation with histiocytes and giant cells	10 d	NA	Yes	NA	-	+	+	NA	Grey	4 mo	Clarithromycin/Moxifloxacin	No	Topcial corticosteroids	NA	No	32	0/1	NA	4		Tattoo	Yes	No	Australia
56	356	2020	Yoon		1	M. franklinii	Papules	NA	NA	NA	Yes	Yes	NA	+	NA	NA	Blue	9 mo	Clarithromycin/Doxycycline	No	Topcial corticosteroids	NA	No	44	0/1	NA	4		Tattoo	NA	NA	USA
57	457	2020	Gupta		1	M. kansasii	Skin lesions, papules, nodules, verrucous plaques	Granuloma	3-5 yr	3 mo	NA	NA	+	-	+	NA	NA	5 mo	Isoniazid/Rifabutin/Azithromycin/Pyrazinamide/Ethambutol	No	NA	NA	No	41	1/0	NA	4		Tattoo	Yes	Yes	USA
58	366	2020	Pararajasingam	Yes	4	M. chelonae	Erythematous papules, pustules	Granulomas	NA	NA	NA	NA	NA	+	NA	NA	Black	4 mo	Clarithromycin/Azithromycin/Levofloxacin	No	NA	NA	No	ND	ND	Contaminated ink (tap water)	2		Tattoo	Yes	NA	UK
59	32	2021	Lobo		1	M. mageritense	Erythematous papules, pustules	Granulomatous inflammation	1 mo	5 wk	Yes	NA	+	+	NA	NA	Black	5 wk	Ciprofloxacin/Trimethoprim/Sulfamethoxazole	No	Topcial corticosteroids	NA	No	25	0/1	Contaminated ink (nonsterile water)	2		Tattoo	Yes	NA	Australia
60	82	2021	Oyen		1	M. abscessus	Erythematosquamous papules, pustules	Granulomatous inflammation	2 wk	NA	NA	NA	-	+	+	NA	Black/Gray	6 wk	Clarithromycin/Amikacin/Cefoxitin/Imipenem	Yes	No	NA	No	56	0/1	Contaminated ink (nonsterile water)	2		Tattoo	Yes	NA	Netherlands
61	373	2022	Chakravorty		1	M. abscessus/Nocardia sp.	Erythematous papules, pustules	NA	2 wk	6 wk	Yes	NA	NA	+	NA	NA	Black/Gray	9 mo	Imipenem/Amikacin/Omadacycline/Ethambutol/Azithromycin	No	No	Clarithromycin/Doxycycline	No	41	0/1	NA	4		Tattoo	NA	Yes	USA
62	374	2022	Tokunaga		3	Mycobacterium sp.	NA	NA	NA	NA	NA	NA	NA	NA	NA	NA	NA	NA	NA	NA	NA	NA	NA	ND	ND	NA	4		Tattoo	NA	NA	USA
63	375	2022	Desomchoke		1	M. abscessus and M. chelonae	Erythematous nodules and pustules	Lymphoplasmacytic infiltration, granulomas composed of histiocytes and lymphocytes	NA	NA	Yes	Yes	-	+	NA	NA	Black	6 mo	Ciprofloxacin/Azithromycin	No	Topcial corticosteroids	NA	No	36	0/1	NA	4		Tattoo	NA	NA	Thailand
64	365	2023	Lange		1	M. chelonae	Erythematous papules, pustules	Granulomatous inflammation	2 wk	2 wk	Yes	NA	-	+	NA	NA	NA	6 mo	Azithromycin/Linezolid	No	Glucocorticosteroids	NA	No	34	ND	NA	4		Tattoo	Yes	NA	Germany
65	371	2023	Rodriguez-Cerdeira		1	M. massiliense	Nodular lesion	Suppurative granulomatous dermatitis	3 d	NA	NA	NA	NA	NA	NA	NA	NA	3 mo	Doxycycline/Minocyclin/Ceftriaxone/Rifampicin	No	NA	NA	NA	18	0/1	NA	4		Tattoo	NA	NA	Mexico
66	487, 488	2024	Momin		1	M. chelonae	Erythema, pruritus, Hyperkeratotoic, hyperpigmented plaques	Suppurative granulomatous inflammation	1 wk	NA	NA	NA	-	+	NA	NA	Black	NA	Clarithromycin	NA	NA	NA	No	30	0/1	Tattooing	1		Tattoo	No	NA	USA
					310	310
